# Supplementary material for: Detection and Quantification of Ammonia as the Ammonium Cation in Human Saliva by 1H NMR: A Promising Probe for Health Status Monitoring, with Special Reference to Cancer
Source: Metabolites. 2023 Jun 26;13(7):792. doi: 10.3390/metabo13070792 (PMC10383521; doi:10.3390/metabo13070792)
Supplement: Supplementary file 1 [file metabolites-13-00792-s001.zip]

Archive with 1 entries (1 files):
- metabolites-2474978-supplementary.pdf
